# Supplementary material for: Comparison of Machine Learning Models for Predicting Recurrent Lumbar Disc Herniation After Percutaneous Endoscopic Lumbar Discectomy
Source: J Clin Med. 2026 Jul 22;15(14):5728. doi: 10.3390/jcm15145728 (PMC13412743; doi:10.3390/jcm15145728)
Supplement: Supplementary file 1 [file jcm-15-05728-s001.zip]

Archive with 1 entries (1 files):
- jcm-4397996-supplementary.pdf
